# Supplementary material for: Mechanotransduction-Mediated Expansion of Rabbit Vocal Fold Epithelial Cells via ROCK Inhibition and Stromal Cell-Derived Paracrine Signals
Source: Cells. 2025 Sep 9;14(18):1412. doi: 10.3390/cells14181412 (PMC12468236; doi:10.3390/cells14181412)
Supplement: Supplementary file 1 [file cells-14-01412-s001.zip]

Archive with 1 entries (1 files):
- cells-3804644-supplementary.pdf
